# Supplementary material for: PV1, a novel Plasmodium falciparum merozoite dense granule protein, interacts with exported protein in infected erythrocytes
Source: Sci Rep. 2018 Feb 27;8:3696. doi: 10.1038/s41598-018-22026-0 (PMC5829233; doi:10.1038/s41598-018-22026-0)
Supplement: Supplementary file 2 — Supplementary Table S2 [file 41598_2018_22026_MOESM2_ESM.xlsx]

## Sheet: Sheet1
Table S2. List of antigens used to raise antibodies and subsequently used for screening of PV1 intaracting protein
Gene ID (PlasmoDB, Release 34)	Product name	Immunized region (aa)
PF3D7_0102500	erythrocyte binding antigen-181	122-704
PF3D7_0102700	merozoite-associated tryptophan-rich antigen	26-276
PF3D7_0104200	StAR-related lipid transfer protein	25-424
PF3D7_0109000	photosensitized INA-labeled protein PHIL1, putative	1-224
PF3D7_0110000	conserved Plasmodium protein, unknown function	1-234
PF3D7_0112900	Plasmodium exported protein, unknown function	28-162
PF3D7_0201700	DnaJ protein, putative	629-882
PF3D7_0202500	early transcribed membrane protein 2	1-106
PF3D7_0203800	conserved Plasmodium protein, unknown function	1-213
PF3D7_0204100	conserved Plasmodium protein, unknown function	1084-1643
PF3D7_0204100	conserved Plasmodium protein, unknown function	1542-2200
PF3D7_0206800	merozoite surface protein 2	26-249
PF3D7_0209000	6-cysteine protein	443-1132
PF3D7_0209000	6-cysteine protein	443-915
PF3D7_0210700	syntaxin, Qa-SNARE family	1-290
PF3D7_0212600	secreted protein with altered thrombospondin repeat domain	23-250
PF3D7_0214900	rhoptry neck protein 6	124-950
PF3D7_0220000	liver stage antigen 3	65-749
PF3D7_0220000	liver stage antigen 3	750-1433
PF3D7_0220800	cytoadherence linked asexual protein 2	25-732
PF3D7_0220800	cytoadherence linked asexual protein 2	733-1440
PF3D7_0302500	cytoadherence linked asexual protein 3.1	25-721
PF3D7_0302500	cytoadherence linked asexual protein 3.1	722-1417
PF3D7_0304100	inner membrane complex protein 1e, putative	1-525
PF3D7_0304100	inner membrane complex protein 1e, putative	485-525
PF3D7_0309100	conserved Plasmodium protein, unknown function	1-161
PF3D7_0310400	parasite-infected erythrocyte surface protein	20-840
PF3D7_0315400	conserved Plasmodium protein, unknown function	1-256
PF3D7_0317100	6-cysteine protein	123-955
PF3D7_0318700	conserved Plasmodium protein, unknown function	1-119
PF3D7_0323400	Rh5 interacting protein	279-995
PF3D7_0402100	Plasmodium exported protein (PHISTb), unknown function	1-575
PF3D7_0402100	Plasmodium exported protein (PHISTb), unknown function	40-290
PF3D7_0402100	Plasmodium exported protein (PHISTb), unknown function	290-575
PF3D7_0404400	6-cysteine protein	48-354
PF3D7_0404500	6-cysteine protein	44-458
PF3D7_0404900	6-cysteine protein	21-379
PF3D7_0404900	6-cysteine protein	1-379
PF3D7_0406200	sexual stage-specific protein precursor	1-157
PF3D7_0410500	conserved Plasmodium protein, unknown function	1-213
PF3D7_0410700	ribosome biogenesis GTPase A, putative	82-904
PF3D7_0412300	phosphopantothenoylcysteine synthetase, putative	1-540
PF3D7_0414500	RNA-binding protein, putative	1-313
PF3D7_0414900	armadillo-domain containing rhoptry protein	1-344
PF3D7_0418800	MOLO1 domain-containing protein, putative	1-207
PF3D7_0419400	conserved Plasmodium protein, unknown function	1850-2418
PF3D7_0419400	conserved Plasmodium protein, unknown function	27-650
PF3D7_0419700	apical merozoite protein	26-299
PF3D7_0420400	ribosome-recycling factor	1-266
PF3D7_0422300	alpha tubulin 2	156-450
PF3D7_0423700	early transcribed membrane protein 4	29-136
PF3D7_0423800	cysteine-rich protective antigen	27-362
PF3D7_0423900	probable protein, unknown function	1-140
PF3D7_0424100	reticulocyte binding protein homologue 5	26-526
PF3D7_0424200	reticulocyte binding protein homologue 4	28-766
PF3D7_0424600	Plasmodium exported protein (PHISTb), unknown function	1-309
PF3D7_0501300	skeleton-binding protein 1	113-206
PF3D7_0501300	skeleton-binding protein 1	258-337
PF3D7_0502400	merozoite surface protein 8	1-597
PF3D7_0502500	conserved Plasmodium protein, unknown function	22-449
PF3D7_0503400	actin-depolymerizing factor 1	1-122
PF3D7_0506300	conserved Plasmodium protein, unknown function	1-407
PF3D7_0506900	rhomboid protease ROM4	17-759
PF3D7_0507300	conserved Plasmodium protein, unknown function	75-893
PF3D7_0508000	6-cysteine protein	22-327
PF3D7_0508000	6-cysteine protein	1-327
PF3D7_0508600	conserved Plasmodium protein, unknown function	1-262
PF3D7_0513100	conserved Plasmodium protein, unknown function	1-259
PF3D7_0513700	secreted ookinete protein, putative	1-736
PF3D7_0514200	conserved Plasmodium protein, unknown function	36-845
PF3D7_0517800	apicortin, putative	1-228
PF3D7_0520500	phosphomethylpyrimidine kinase, putative	1-310
PF3D7_0522600	inner membrane complex protein	37-483
PF3D7_0524800	ubiquitin fusion degradation protein 1, putative	1-700
PF3D7_0525800	inner membrane complex protein 1g, putative	1-300
PF3D7_0527100	ubiquitin-conjugating enzyme E2 N, putative	1-152
PF3D7_0532100	early transcribed membrane protein 5	25-181
PF3D7_0601200	Pfmc-2TM Maurer's cleft two transmembrane protein	24-123
PF3D7_0606800	conserved Plasmodium protein, unknown function	24-299
PF3D7_0612700	6-cysteine protein	26-323
PF3D7_0612800	6-cysteine protein	21-352
PF3D7_0620400	merozoite surface protein 10	1-525
PF3D7_0620400	merozoite surface protein 10	29-506
PF3D7_0623300	EGF-like membrane protein, putative	27-236
PF3D7_0703700	conserved Plasmodium protein, unknown function	1-249
PF3D7_0707300	rhoptry-associated membrane antigen	451-728
PF3D7_0707300	rhoptry-associated membrane antigen	32-246
PF3D7_0707900	ribosomal protein S8e, putative	1-259
PF3D7_0708600	inner membrane complex protein 1d, putative	1-252
PF3D7_0711000	AAA family ATPase, CDC48 subfamily	501-1229
PF3D7_0715200	conserved Plasmodium protein, unknown function	39-707
PF3D7_0715200	conserved Plasmodium protein, unknown function	1374-1993
PF3D7_0722200	rhoptry-associated leucine zipper-like protein 1	17-412
PF3D7_0722200	rhoptry-associated leucine zipper-like protein 1	396-634
PF3D7_0722200	rhoptry-associated leucine zipper-like protein 1	396-607
PF3D7_0722200	rhoptry-associated leucine zipper-like protein 1	17-749
PF3D7_0722200	rhoptry-associated leucine zipper-like protein 1	396-710
PF3D7_0722200	rhoptry-associated leucine zipper-like protein 1	396-607
PF3D7_0722200	rhoptry-associated leucine zipper-like protein 1	396-634
PF3D7_0722200	rhoptry-associated leucine zipper-like protein 1	17-148
PF3D7_0722200	rhoptry-associated leucine zipper-like protein 1	35-148
PF3D7_0722200	rhoptry-associated leucine zipper-like protein 1	396-510
PF3D7_0722200	rhoptry-associated leucine zipper-like protein 1	396-542
PF3D7_0722200	rhoptry-associated leucine zipper-like protein 1	396-634
PF3D7_0726900	mitochondrial import inner membrane translocase subunit TIM50, putative	1-519
PF3D7_0730400	IMP1-like protein, putative	1-158
PF3D7_0731500	erythrocyte binding antigen-175	447-760
PF3D7_0801000	Plasmodium exported protein (PHISTc), unknown function	93-1482
PF3D7_0805100	conserved Plasmodium protein, unknown function	1-553
PF3D7_0807000	YEATS domain-containing protein, putative	1-235
PF3D7_0808200	plasmepsin X	36-573
PF3D7_0811600	conserved Plasmodium protein, unknown function	582-1210
PF3D7_0816800	meiotic recombination protein DMC1, putative	1-347
PF3D7_0817900	high mobility group protein B2	1-99
PF3D7_0819600	conserved Plasmodium protein, unknown function	1-277
PF3D7_0825700	conserved Plasmodium protein, unknown function	1-305
PF3D7_0828800	GPI-anchored micronemal antigen	1-738
PF3D7_0828800	GPI-anchored micronemal antigen	25-715
PF3D7_0828800	GPI-anchored micronemal antigen	25-337
PF3D7_0828800	GPI-anchored micronemal antigen	500-714
PF3D7_0828800	GPI-anchored micronemal antigen	25-104
PF3D7_0828800	GPI-anchored micronemal antigen	64-194
PF3D7_0828800	GPI-anchored micronemal antigen	183-273
PF3D7_0830600	Plasmodium exported protein (PHISTc), unknown function	1-456
PF3D7_0831600	cytoadherence linked asexual protein 8	25-706
PF3D7_0903700	Alfa tublin 1	1-1362
PF3D7_0904200	PH domain-containing protein, putative	1-292
PF3D7_0905400	high molecular weight rhoptry protein 3	26-114
PF3D7_0905400	high molecular weight rhoptry protein 3	26-198
PF3D7_0905400	high molecular weight rhoptry protein 3	811-897
PF3D7_0905400	high molecular weight rhoptry protein 3	621-897
PF3D7_0909600	conserved Plasmodium protein, unknown function	22-604
PF3D7_0911900	falstatin	22-413
PF3D7_0915800	conserved Plasmodium protein, unknown function	1-217
PF3D7_0918000	glideosome-associated protein 50	27-364
PF3D7_0920300	conserved Plasmodium protein, unknown function	1-187
PF3D7_0920700	conserved Plasmodium protein, unknown function	1-593
PF3D7_0929400	high molecular weight rhoptry protein 2	20-693
PF3D7_0929400	high molecular weight rhoptry protein 2	694-1378
PF3D7_0930300	merozoite surface protein 1	1327-1699
PF3D7_0930300	merozoite surface protein 1	1607-1699
PF3D7_0935800	cytoadherence linked asexual protein 9	267-850
PF3D7_1001700	Plasmodium exported protein (PHISTc), unknown function	25-266
PF3D7_1001900	Plasmodium exported protein (hyp16), unknown function	1-214
PF3D7_1002100	EMP1-trafficking protein	1-631
PF3D7_1002100	EMP1-trafficking protein	60-607
PF3D7_1003600	inner membrane complex protein 1c, putative	1-281
PF3D7_1008700	Tubulin beta chain	1-1338
PF3D7_1012200	rhoptry associated adhesin	19-267
PF3D7_1014100	conserved Plasmodium protein, unknown function	1-1455
PF3D7_1014100	conserved Plasmodium protein, unknown function	22-263
PF3D7_1014100	conserved Plasmodium protein, unknown function	264-364
PF3D7_1014100	conserved Plasmodium protein, unknown function	508-723
PF3D7_1014100	conserved Plasmodium protein, unknown function	724-1093
PF3D7_1014100	conserved Plasmodium protein, unknown function	805-1093
PF3D7_1014100	conserved Plasmodium protein, unknown function	1192-1455
PF3D7_1016200	Rab3 GTPase-activating protein non-catalytic subunit, putative	1-560
PF3D7_1017100	rhoptry neck protein 12	26-310
PF3D7_1017300	golgi re-assembly stacking protein 1, golgi re-assembly stacking protein 2	1-583
PF3D7_1022500	citrate synthase, mitochondrial, putative	1-563
PF3D7_1025900	conserved Plasmodium protein, unknown function	1-85
PF3D7_1027300	peroxiredoxin	1-393
PF3D7_1028700	merozoite TRAP-like protein	1-498
PF3D7_1030200	claudin-like apicomplexan microneme protein, putative	247-441
PF3D7_1035100	probable protein, unknown function	27-561
PF3D7_1035300	glutamate-rich protein	34-459
PF3D7_1035400	merozoite surface protein 3	1-354
PF3D7_1035400	merozoite surface protein 3	21-381
PF3D7_1035400	merozoite surface protein 3	27-354
PF3D7_1035500	merozoite surface protein 6	1-371
PF3D7_1035500	merozoite surface protein 6	23-371
PF3D7_1035600	merozoite surface protein	25- 424
PF3D7_1035700	duffy binding-like merozoite surface protein	26-697
PF3D7_1035700	duffy binding-like merozoite surface protein	26-158
PF3D7_1035700	duffy binding-like merozoite surface protein	159-419
PF3D7_1035700	duffy binding-like merozoite surface protein	382-696
PF3D7_1035700	duffy binding-like merozoite surface protein	475-645
PF3D7_1035700	duffy binding-like merozoite surface protein	26-697
PF3D7_1035800	probable protein, unknown function	23-712
PF3D7_1035900	probable protein, unknown function	23-566
PF3D7_1036000	merozoite surface protein	1-405
PF3D7_1036000	merozoite surface protein 11	27-237
PF3D7_1036000	merozoite surface protein 11	238-405
PF3D7_1036000	merozoite surface protein	60-122
PF3D7_1036000	merozoite surface protein (MSP11)	26-405
PF3D7_1036300	duffy binding-like merozoite surface protein 2	30-762
PF3D7_1036500	probable protein, unknown function	1- 555
PF3D7_1102800	early transcribed membrane protein 11.2	1-94
PF3D7_1104100	syntaxin, Qa-SNARE family	1-326
PF3D7_1105300	conserved Plasmodium protein, unknown function	23-680
PF3D7_1113600	conserved Plasmodium protein, unknown function	1-376
PF3D7_1116000	rhoptry neck protein 4	25-709
PF3D7_1116000	rhoptry neck protein 4	710-1201
PF3D7_1116800	heat shock protein 101	27-809
PF3D7_1117100	deubiquinating/deneddylating enzyme	1-465
PF3D7_1121600	exported protein 1	23-148
PF3D7_1124600	ethanolamine kinase	1-423
PF3D7_1125800	kelch domain-containing protein, putative	1-596
PF3D7_1129100	parasitophorous vacuolar protein 1	23-452
PF3D7_1131500	conserved Plasmodium protein, unknown function	1-256
PF3D7_1133400	apical membrane antigen 1	25-546
PF3D7_1133400	apical membrane antigen 1	567-622
PF3D7_1133900	conserved Plasmodium protein, unknown function	1-99
PF3D7_1136200	conserved Plasmodium protein, unknown function	20-654
PF3D7_1136200	conserved Plasmodium protein, unknown function	286-665
PF3D7_1136200	conserved Plasmodium protein, unknown function	20-82
PF3D7_1136200	conserved Plasmodium protein, unknown function	114-207
PF3D7_1136200	conserved Plasmodium protein, unknown function	20-654
PF3D7_1136900	subtilisin-like protease 2	19-681
PF3D7_1136900	subtilisin-like protease 2	625-1136
PF3D7_1137600	conserved Plasmodium protein, unknown function	1-551
PF3D7_1140400	conserved Plasmodium protein, unknown function	1-167
PF3D7_1141800	EELM2 domain-containing protein, putative	1-370
PF3D7_1141900	inner membrane complex protein 1b, putative	1-504
PF3D7_1148900	Plasmodium exported protein, unknown function	1-89
PF3D7_1150000	rifin	1-309
PF3D7_1204900	probable protein, unknown function	35-130
PF3D7_1206000	shewanella-like protein phosphatase 2	24-304
PF3D7_1213500	integral membrane protein GPR180, putative	1-698
PF3D7_1213700	DNA-directed RNA polymerases I, II, and III subunit RPABC3, putative	1-145
PF3D7_1214500	conserved Plasmodium protein, unknown function	1-201
PF3D7_1218000	thrombospondin-related apical membrane protein	25-309
PF3D7_1219700	raf kinase inhibitor	1-190
PF3D7_1221400	inner membrane complex protein 1h, putative	1-524
PF3D7_1222700	glideosome-associated protein 45	1-204
PF3D7_1243700	ubiquitin-conjugating enzyme E2, putative	1-465
PF3D7_1246400	myosin A tail domain interacting protein	1-204
PF3D7_1247200	conserved Plasmodium protein, unknown function	1-174
PF3D7_1250200	CSC1-like protein, putative	810-888
PF3D7_1252100	rhoptry neck protein 3	574-811
PF3D7_1252100	rhoptry neck protein 3	927-1056
PF3D7_1252100	rhoptry neck protein 3	1686-1884
PF3D7_1253300	Plasmodium exported protein (PHISTa), unknown function, pseudogene	26-180
PF3D7_1301600	erythrocyte binding antigen-140	146-713
PF3D7_1302200	early transcribed membrane protein 13	1-229
PF3D7_1308700	conserved Plasmodium protein, unknown function	1-607
PF3D7_1310200	conserved Plasmodium protein, unknown function	26-109
PF3D7_1310700	RNA-binding protein, putative	1-143
PF3D7_1312000	malonyl CoA-acyl carrier protein transacylase	1-403
PF3D7_1320000	rhoptry protein 2, putative	565-1258
PF3D7_1320000	rhoptry protein 2, putative	23-678
PF3D7_1326800	syntaxin, Qa-SNARE family	1-415
PF3D7_1327700	regulator of nonsense transcripts 3B, putative	1-271
PF3D7_1334800	MSP7-like protein	23-281
PF3D7_1335000	MSP7-like protein	23-380
PF3D7_1335100	merozoite surface protein 7	1-351
PF3D7_1345000	conserved Plasmodium protein, unknown function	1-222
PF3D7_1346700	6-cysteine protein	28-435
PF3D7_1351800	conserved Plasmodium protein, unknown function	23-218
PF3D7_1352900	Plasmodium exported protein, unknown function	85-520
PF3D7_1353200	membrane associated histidine-rich protein	1-137
PF3D7_1361300	conserved Plasmodium protein, unknown function	1-221
PF3D7_1361500	conserved Plasmodium protein, unknown function	1-375
PF3D7_1364100	6-cysteine protein	28-772
PF3D7_1366400	rhoptry protein RHOP148	569-1262
PF3D7_1367300	conserved Plasmodium protein, unknown function	1-335
PF3D7_1400200	rifin	1-310
PF3D7_1404800	conserved Plasmodium protein, unknown function	38-492
PF3D7_1410400	rhoptry-associated protein 1	1-782
PF3D7_1410400	rhoptry-associated protein 1	23-337
PF3D7_1412000	p1/s1 nuclease, putative	22-320
PF3D7_1419600	conserved Plasmodium protein, unknown function	1-459
PF3D7_1420700	surface protein P113	97-948
PF3D7_1421000	conserved Plasmodium protein, unknown function	1-177
PF3D7_1425500	conserved Plasmodium protein, unknown function	1-175
PF3D7_1431400	conserved Plasmodium protein, unknown function	26-192
PF3D7_1434400	conserved Plasmodium membrane protein, unknown function	28-282
PF3D7_1436300	translocon component PTEX150	130-993
PF3D7_1442900	protein transport protein SEC7, putative	945-1216
PF3D7_1442900	protein transport protein SEC7, putative	2828-3385
PF3D7_1446600	centrin-2	1-168
PF3D7_1448700	conserved Plasmodium protein, unknown function	1-333
PF3D7_1449800	conserved Plasmodium protein, unknown function	1-177
PF3D7_1452000	rhoptry neck protein 2	21-98
PF3D7_1452000	rhoptry neck protein 2	84-968
PF3D7_1452000	rhoptry neck protein 2	1786-2071
PF3D7_1454800	conserved Plasmodium protein, unknown function	1-164
PF3D7_1456200	conserved Plasmodium protein, unknown function	456-967
PF3D7_1457800	conserved Plasmodium protein, unknown function	1-503
PF3D7_1460600	inner membrane complex sub-compartment protein 3	1-148
PF3D7_1461400	conserved Plasmodium protein, unknown function	1-323
PF3D7_1463900	EF-hand calcium-binding domain-containing protein, putative	23-446
PF3D7_1463900	EF-hand calcium-binding domain-containing protein, putative	838-1071
PF3D7_1469200	shewanella-like protein phosphatase 1, putative	25-358
PF3D7_1470700	conserved Plasmodium protein, unknown function	1-580
PF3D7_1476500	probable protein, unknown function	1-325
